# Supplementary material for: Fruit and Vegetable Supplemented Diet Modulates the Pig Transcriptome and Microbiome after a Two-Week Feeding Intervention
Source: Nutrients. 2021 Dec 2;13(12):4350. doi: 10.3390/nu13124350 (PMC8703502; doi:10.3390/nu13124350)
Supplement: Supplementary file 1 [file nutrients-13-04350-s001.zip]

Archive with 3 entries (2 files):
- supplementary/
- supplementary/nutrients-1408016-supplementary-figures.pdf
- supplementary/nutrients-1408016-supplementary.pdf
